# Supplementary material for: Quantitative and Computational Spinal Imaging in Neurodegenerative Conditions and Acquired Spinal Disorders: Academic Advances and Clinical Prospects
Source: Biology (Basel). 2024 Nov 7;13(11):909. doi: 10.3390/biology13110909 (PMC11592215; doi:10.3390/biology13110909)
Supplement: Supplementary file 1 [file biology-13-00909-s001.zip]

Archive with 1 entries (1 files):
- biology-3239278-supplementary.pdf
